# Supplementary material for: Epigenetic Dysregulation of Mammalian Male Meiosis Caused by Interference of Recombination and Synapsis
Source: Cells. 2021 Sep 3;10(9):2311. doi: 10.3390/cells10092311 (PMC8467405; doi:10.3390/cells10092311)
Supplement: Supplementary file 1 [file cells-10-02311-s001.zip]

Archive with 1 entries (1 files):
- cells-1307083-supplementary.pdf
